# Supplementary material for: Structure of New Ferroverdins Recruiting Unconventional Ferrous Iron Chelating Agents
Source: Biomolecules. 2022 May 26;12(6):752. doi: 10.3390/biom12060752 (PMC9221444; doi:10.3390/biom12060752)
Supplement: Supplementary file 1 [file biomolecules-12-00752-s001.zip]

Archive with 1 entries (1 files):
- biomolecules-1700543-supplementary.pdf
